# Supplementary material for: Episodic future thinking reduces temporal discounting in healthy adolescents
Source: PLoS One. 2017 Nov 22;12(11):e0188079. doi: 10.1371/journal.pone.0188079 (PMC5699809; doi:10.1371/journal.pone.0188079)
Supplement: S1 Dataset — (TXT) [file pone.0188079.s001.txt]

"Sub" "Sex" "log_k_Control" "log_k_Episodic" "Vividness" "Occurance" "Imagery" "AUC_Control" "AUC_Episodic" "Temp_Control" "Temp_Episodic" "McFaddenR2EpiHyperAdj" "McFaddenR2CtrlHyperAdj" "McFaddenR2EpiExpoAdj" "McFaddenR2CtrlExpoAdj"
1 0 -5.263 -5.1831 1.8333 1.8333 -1.5848 0.6609 0.6628 1.1639 1.4207 0.575839803305644 0.639916061600309 0.550208936642361 0.608302044720136
2 1 -3.9274 -4.131 3.5 3.5714 0.1537 0.3493 0.4284 1.2572 1.6253 0.469230047027863 0.663956985774685 0.449977075607908 0.648271077843328
3 1 -5.3343 -5.9093 2.8571 3.4286 -0.2391 0.7025 0.8094 1.292 0.1713 0.934133705868143 0.555742672087399 0.902000464416749 0.57208482592548
4 1 -0.5729 -0.8855 2.2857 2.1429 -1.1984 0.0905 0.1232 2.3217 3.6099 0.321848495161301 0.728149619179323 0.317017862678587 0.727135888898913
5 1 -3.7544 -4.0368 5.4286 4.7143 1.7083 0.3612 0.4486 2.3365 1.2657 0.635187946340203 0.396044497745419 0.51407895318951 0.320690449004461
6 1 -6.435 -6.7466 1.7143 2.5714 -1.255 0.93 0.9275 0.4368 0.771 0.694443275421301 0.816662708368726 0.693369273979317 0.812135387060912
7 0 -4.1399 -4.1013 4.7143 4 0.9793 0.5051 0.4779 2.7861 1.3292 0.62246742077816 0.269253501701007 0.512691853432518 0.211301833078715
8 1 -4.9489 -5.2569 2.5714 3.1429 -0.5307 0.598 0.666 1.4557 2.3403 0.423528508097051 0.542599668740078 0.413383914530515 0.487764736654335
9 1 -4.2388 -4.2321 4 4.1429 0.7016 0.5333 0.5733 2.4507 2.4121 0.287593015298376 0.274998081492124 0.372305311521351 0.261635711211353
10 1 -4.8633 -4.5401 3.2857 3.9286 0.2359 0.5484 0.5004 2.2716 2.6644 0.252857324086127 0.327368529774268 0.235680030156251 0.271856123554771
11 1 -4.9114 -4.4301 2.2857 2.0714 -1.236 0.7014 0.6864 2.0209 1.696 0.47465537901636 0.60143063422738 0.520969007080681 0.605162190713051
12 1 -3.9733 -4.8747 1.7143 2.5714 -1.255 0.3934 0.6123 2.09 3.0454 0.309631238306824 0.276451236072059 0.295176593305632 0.168366404264693
13 0 -4.2367 -3.9784 3.5714 2.9286 -0.1495 0.4662 0.4374 1.8304 2.5091 0.337778398891448 0.487662923604307 0.251748715996849 0.369249451563045
14 0 -4.0444 -4.6781 3.1429 3.8571 0.1277 0.4709 0.6011 1.12 0.2833 0.897411944500549 0.682963153293002 0.808237145196955 0.539777963339391
15 0 -3.0476 -3.0623 2.1429 3 -0.8176 0.313 0.2902 1.755 2.1643 0.415917338547138 0.442227381571659 0.371760797193061 0.312567457626382
16 0 -1.4999 -1.9994 4.2143 4.7143 1.1084 0.04 0.1028 2.0671 2.3367 0.600073547679721 0.779876841877486 0.608481960814193 0.796953703622587
17 0 -2.4988 -1.4678 2.1429 3.4286 -0.592 0.1497 0.0883 2.8168 3.4 0.432230844583693 0.442678378346405 0.41397026701499 0.496530036474548
18 0 -4.5644 -4.605 3.3333 3.3333 -0.054 0.5131 0.6108 2.2471 1.7097 0.551262023872485 0.301232660688543 0.533273567022562 0.275703076560445
19 0 -2.2882 -2.8338 4.2857 4.6429 1.1061 0.2169 0.1672 2.1656 1.7057 0.597456318538668 0.603129484925261 0.568132923534725 0.569125961446263
20 1 -3.4155 -3.2202 3.4286 3.4286 0.0432 0.313 0.2779 2.0452 1.907 0.564461084318783 0.519756138512288 0.467706354965393 0.447798451521697
21 1 -3.0941 -3.6302 5.0714 5.4286 1.908 0.2028 0.3678 1.9674 1.913 0.524932167645237 0.581071296047943 0.382263642853145 0.522552107263942
22 1 -3.0655 -3.4398 3.8571 5 1.0824 0.236 0.3316 2.3922 2.7385 0.242390159365894 0.45266401783433 0.161316520372921 0.405177968187584
23 1 -3.5949 -3.6686 3.4286 4 0.3441 0.4712 0.4736 2.5772 2.6504 0.345636604204701 0.362013253911707 0.281660395666126 0.375129696212829
24 1 -6.5328 -6.2566 1.9286 2.7143 -1.0739 0.8337 0.9131 1.3104 0.589 0.71372651252222 0.519447041099777 0.71942616782026 0.514654253599476
25 0 -3.9512 -4.552 2.8571 3.1429 -0.3895 0.4593 0.6161 2.1825 1.1147 0.646928572820546 0.414808627408215 0.610108599472796 0.375102748730458
26 0 -3.7308 -3.9242 4.5 4.1429 0.9487 0.3245 0.491 1.9152 1.2998 0.531884437760047 0.356508419121492 0.457893658545495 0.23256968269774
27 0 -5.5406 -5.3709 4.8571 4.7143 1.426 0.7442 0.7275 2.8588 2.5649 0.317975940997794 0.260281123617604 0.314216020097123 0.255515721560667
28 0 -3.4081 -3.7849 4.0714 3.5714 0.4361 0.4847 0.426 2.4805 2.9985 0.271040691707731 0.458956486829636 0.199746953584887 0.424980812517409
29 0 -6.7155 -6.4338 2.4286 3.8571 -0.2252 0.8842 0.9102 0.5309 1.391 0.579425541680049 0.789049968399588 0.584026244640621 0.788208021878689
30 0 -5.1187 -5.6146 3.1667 4.6667 0.5657 0.6439 0.7138 1.6929 1.6111 0.46426684499251 0.494681341095909 0.440258155319832 0.46674026549039
31 0 -4.9977 -4.6195 2 1.5714 -1.6404 0.6123 0.6162 0.5263 0.6071 0.852876417464195 0.854395773712819 0.850171583243026 0.841911041197762
32 1 -3.4788 -3.7471 2.4286 3 -0.6765 0.2589 0.4053 0.449 1.2748 0.701219874228712 0.948471951648179 0.535080161850084 0.889806393732573
33 1 -3.5417 -3.2813 4.3571 5.2143 1.4422 0.4143 0.3364 1.8635 1.6464 0.628187758140107 0.486385674769714 0.519556557110828 0.429853952979006
34 1 -2.8683 -3.3424 4.2143 4.1429 0.8075 0.2108 0.337 2.7104 2.2557 0.335618014592539 0.327216093585751 0.397622110535042 0.348362421909992
35 1 -3.1887 -3.4456 3.9286 3.6429 0.4031 0.2729 0.42 2.0446 1.8635 0.557539986721821 0.404228262652096 0.511188694011969 0.401045368242957
36 0 -3.5715 -3.7753 3.9286 4.2857 0.7416 0.3117 0.4026 1.1783 1.2811 0.577918054174378 0.665367452038857 0.584197332815024 0.618181431435793
37 0 -3.1983 -4.7268 3.2857 3.7857 0.1607 0.2569 0.6146 2.3851 2.1963 0.342930649318634 0.466337546520527 0.289554745642636 0.431709464900881
38 0 -2.9601 -2.6048 1.1429 1.5 -2.1015 0.1657 0.2207 1.8939 3.0218 0.414483557300609 0.699370725622464 0.395954818791181 0.709195885897018
39 0 -5.6273 -6.1058 3.2857 2.5 -0.5163 0.7571 0.7987 0.9529 1.3191 0.591473230342399 0.652230837769574 0.585499906100067 0.631648397107028
40 1 -4.5694 -4.4828 3.1429 3.6429 0.0149 0.5308 0.565 2.3417 0.7778 0.720954976297644 0.288143764130235 0.61029684541322 0.250265857356518
41 1 -3.6064 -3.6906 2.8571 2.8571 -0.54 0.367 0.4335 1.4334 0.9237 0.786981983565566 0.684616404522626 0.859016658946517 0.598937605671901
42 1 -2.397 -3.368 3.2857 2.8571 -0.3282 0.1341 0.3516 1.7977 1.8124 0.548658575713229 0.752554413370433 0.38563375270625 0.697383444118533
43 1 -5.0269 -5.2325 4.7143 2.8571 0.3776 0.6119 0.6296 0.7436 1.4523 0.569979238275715 0.783179804581403 0.542382955335007 0.744842517944255
44 1 -3.6503 -4.2176 2.5 2.8571 -0.7164 0.3071 0.4861 1.8426 1.4586 0.599127758030772 0.582683275894434 0.531410847350464 0.500149243083909
