# Supplementary material for: Episodic future thinking reduces temporal discounting in healthy adolescents
Source: PLoS One. 2017 Nov 22;12(11):e0188079. doi: 10.1371/journal.pone.0188079 (PMC5699809; doi:10.1371/journal.pone.0188079)
Supplement: S2 Dataset — (TXT) [file pone.0188079.s002.txt]

"Sub" "Sex" "log_k_Control" "log_k_Episodic" "TAG_effect" "Matrices" "WorkingMemory" "AgeInDays" "PDS" "Testosterone" "AlcoholUse" "Development"
13 0 -4.2367 -3.9784 -0.2584 28 13 5502 0.44 43.3 -0.2382 -0.7196
14 0 -4.0444 -4.6781 0.6338 29 20 5601 0.88 70.165 -0.3443 1.0354
15 0 -3.0476 -3.0623 0.0148 28 20 5435 0.72 53.59 0.0433 0.1467
16 0 -1.4999 -1.9994 0.4995 27 16 5497 0.68 27.22 1.6313 0.124
17 0 -2.4988 -1.4678 -1.031 12 14 5582 0.72 109.73 1.6096 0.43
18 0 -4.5644 -4.605 0.0406 30 14 5306 0.52 37.8 0.0433 -0.813
19 0 -2.2882 -2.8338 0.5456 21 18 5580 0.6 68.305 -0.9453 -0.0005
20 1 -3.4155 -3.2202 -0.1952 30 22 5287 0.71 14.6 -0.2382 -0.1589
21 1 -3.0941 -3.6302 0.5361 28 21 5562 0.71 17.925 2.2963 0.3711
22 1 -3.0655 -3.4398 0.3743 27 15 5345 0.62 12.04 -0.0583 -0.3857
23 1 -3.5949 -3.6686 0.0737 26 16 5430 0.57 13.575 -0.3443 -0.3912
24 1 -6.5328 -6.2566 -0.2762 26 16 5388 0.76 10 -0.9453 0.205
25 0 -3.9512 -4.552 0.6008 28 17 5094 0.52 10.085 -0.9453 -1.2216
26 0 -3.7308 -3.9242 0.1934 23 17 5053 0.8 18.415 0.9966 -0.3052
27 0 -5.5406 -5.3709 -0.1697 26 16 5124 0.76 76.12 -0.9453 -0.3106
28 0 -3.4081 -3.7849 0.3768 29 18 5229 0.6 34.385 -0.9453 -0.677
29 0 -6.7155 -6.4338 -0.2817 21 24 5029 0.4 11.705 -0.7377 -1.7735
30 0 -5.1187 -5.6146 0.4959 22 23 5252 0.6 25.95 -0.9453 -0.6327
31 0 -4.9977 -4.6195 -0.3782 27 15 5000 0.4 8.13 -0.3443 -1.8294
32 1 -3.4788 -3.7471 0.2683 31 23 5248 0.62 12.745 0.3829 -0.5727
33 1 -3.5417 -3.2813 -0.2604 25 24 5188 0.95 37.81 -0.9453 0.4967
34 1 -2.8683 -3.3424 0.4741 24 19 5103 0.71 6.895 -0.7377 -0.5136
35 1 -3.1887 -3.4456 0.2569 19 22 4937 0.67 29.73 0.2814 -1.0028
36 0 -3.5715 -3.7753 0.2037 27 21 5686 0.64 80.8 0.203 0.346
37 0 -3.1983 -4.7268 1.5285 28 21 5710 0.76 50.25 -0.9453 0.8189
38 0 -2.9601 -2.6048 -0.3553 26 25 5696 0.88 101.57 -0.1643 1.2185
39 0 -5.6273 -6.1058 0.4784 22 20 5842 0.88 91.2 1.2703 1.4999
40 1 -4.5694 -4.4828 -0.0866 29 23 5672 0.86 31.71 1.4036 1.091
41 1 -3.6064 -3.6906 0.0843 24 16 5701 0.86 31.3 0.5905 1.1469
42 1 -2.397 -3.368 0.971 22 18 5690 0.81 1.97 -0.2382 0.9564
43 1 -5.0269 -5.2325 0.2057 21 32 5698 0.71 10.23 -0.3443 0.6333
44 1 -3.6503 -4.2176 0.5673 31 22 5763 0.81 5.25 1.3375 1.0971
