# Supplementary material for: Episodic future thinking reduces temporal discounting in healthy adolescents
Source: PLoS One. 2017 Nov 22;12(11):e0188079. doi: 10.1371/journal.pone.0188079 (PMC5699809; doi:10.1371/journal.pone.0188079)
Supplement: S3 Dataset — (TXT) [file pone.0188079.s003.txt]

"Control_ID.1" "Control_Delays.1" "Control_Normed_Delays.1" "Episodic_ID.1" "Episodic_Delays.1" "Episodic_Normed_Delays.1" "Control_ID.2" "Control_Delays.2" "Control_Normed_Delays.2" "Episodic_ID.2" "Episodic_Delays.2" "Episodic_Normed_Delays.2" "Control_ID.3" "Control_Delays.3" "Control_Normed_Delays.3" "Episodic_ID.3" "Episodic_Delays.3" "Episodic_Normed_Delays.3" "Control_ID.4" "Control_Delays.4" "Control_Normed_Delays.4" "Episodic_ID.4" "Episodic_Delays.4" "Episodic_Normed_Delays.4" "Control_ID.5" "Control_Delays.5" "Control_Normed_Delays.5" "Episodic_ID.5" "Episodic_Delays.5" "Episodic_Normed_Delays.5" "Control_ID.6" "Control_Delays.6" "Control_Normed_Delays.6" "Episodic_ID.6" "Episodic_Delays.6" "Episodic_Normed_Delays.6" "Control_ID.7" "Control_Delays.7" "Control_Normed_Delays.7" "Episodic_ID.7" "Episodic_Delays.7" "Episodic_Normed_Delays.7" "Control_ID.8" "Control_Delays.8" "Control_Normed_Delays.8" "Episodic_ID.8" "Episodic_Delays.8" "Episodic_Normed_Delays.8" "Control_ID.9" "Control_Delays.9" "Control_Normed_Delays.9" "Episodic_ID.9" "Episodic_Delays.9" "Episodic_Normed_Delays.9" "Control_ID.10" "Control_Delays.10" "Control_Normed_Delays.10" "Episodic_ID.10" "Episodic_Delays.10" "Episodic_Normed_Delays.10" "Control_ID.11" "Control_Delays.11" "Control_Normed_Delays.11" "Episodic_ID.11" "Episodic_Delays.11" "Episodic_Normed_Delays.11" "Control_ID.12" "Control_Delays.12" "Control_Normed_Delays.12" "Episodic_ID.12" "Episodic_Delays.12" "Episodic_Normed_Delays.12" "Control_ID.13" "Control_Delays.13" "Control_Normed_Delays.13" "Episodic_ID.13" "Episodic_Delays.13" "Episodic_Normed_Delays.13" "Control_ID.14" "Control_Delays.14" "Control_Normed_Delays.14" "Episodic_ID.14" "Episodic_Delays.14" "Episodic_Normed_Delays.14" "Control_ID.15" "Control_Delays.15" "Control_Normed_Delays.15" "Episodic_ID.15" "Episodic_Delays.15" "Episodic_Normed_Delays.15" "Control_ID.16" "Control_Delays.16" "Control_Normed_Delays.16" "Episodic_ID.16" "Episodic_Delays.16" "Episodic_Normed_Delays.16" "Control_ID.17" "Control_Delays.17" "Control_Normed_Delays.17" "Episodic_ID.17" "Episodic_Delays.17" "Episodic_Normed_Delays.17" "Control_ID.18" "Control_Delays.18" "Control_Normed_Delays.18" "Episodic_ID.18" "Episodic_Delays.18" "Episodic_Normed_Delays.18" "Control_ID.19" "Control_Delays.19" "Control_Normed_Delays.19" "Episodic_ID.19" "Episodic_Delays.19" "Episodic_Normed_Delays.19" "Control_ID.20" "Control_Delays.20" "Control_Normed_Delays.20" "Episodic_ID.20" "Episodic_Delays.20" "Episodic_Normed_Delays.20" "Control_ID.21" "Control_Delays.21" "Control_Normed_Delays.21" "Episodic_ID.21" "Episodic_Delays.21" "Episodic_Normed_Delays.21" "Control_ID.22" "Control_Delays.22" "Control_Normed_Delays.22" "Episodic_ID.22" "Episodic_Delays.22" "Episodic_Normed_Delays.22" "Control_ID.23" "Control_Delays.23" "Control_Normed_Delays.23" "Episodic_ID.23" "Episodic_Delays.23" "Episodic_Normed_Delays.23" "Control_ID.24" "Control_Delays.24" "Control_Normed_Delays.24" "Episodic_ID.24" "Episodic_Delays.24" "Episodic_Normed_Delays.24" "Control_ID.25" "Control_Delays.25" "Control_Normed_Delays.25" "Episodic_ID.25" "Episodic_Delays.25" "Episodic_Normed_Delays.25" "Control_ID.26" "Control_Delays.26" "Control_Normed_Delays.26" "Episodic_ID.26" "Episodic_Delays.26" "Episodic_Normed_Delays.26" "Control_ID.27" "Control_Delays.27" "Control_Normed_Delays.27" "Episodic_ID.27" "Episodic_Delays.27" "Episodic_Normed_Delays.27" "Control_ID.28" "Control_Delays.28" "Control_Normed_Delays.28" "Episodic_ID.28" "Episodic_Delays.28" "Episodic_Normed_Delays.28" "Control_ID.29" "Control_Delays.29" "Control_Normed_Delays.29" "Episodic_ID.29" "Episodic_Delays.29" "Episodic_Normed_Delays.29" "Control_ID.30" "Control_Delays.30" "Control_Normed_Delays.30" "Episodic_ID.30" "Episodic_Delays.30" "Episodic_Normed_Delays.30" "Control_ID.31" "Control_Delays.31" "Control_Normed_Delays.31" "Episodic_ID.31" "Episodic_Delays.31" "Episodic_Normed_Delays.31" "Control_ID.32" "Control_Delays.32" "Control_Normed_Delays.32" "Episodic_ID.32" "Episodic_Delays.32" "Episodic_Normed_Delays.32" "Control_ID.33" "Control_Delays.33" "Control_Normed_Delays.33" "Episodic_ID.33" "Episodic_Delays.33" "Episodic_Normed_Delays.33" "Control_ID.34" "Control_Delays.34" "Control_Normed_Delays.34" "Episodic_ID.34" "Episodic_Delays.34" "Episodic_Normed_Delays.34" "Control_ID.35" "Control_Delays.35" "Control_Normed_Delays.35" "Episodic_ID.35" "Episodic_Delays.35" "Episodic_Normed_Delays.35" "Control_ID.36" "Control_Delays.36" "Control_Normed_Delays.36" "Episodic_ID.36" "Episodic_Delays.36" "Episodic_Normed_Delays.36" "Control_ID.37" "Control_Delays.37" "Control_Normed_Delays.37" "Episodic_ID.37" "Episodic_Delays.37" "Episodic_Normed_Delays.37" "Control_ID.38" "Control_Delays.38" "Control_Normed_Delays.38" "Episodic_ID.38" "Episodic_Delays.38" "Episodic_Normed_Delays.38" "Control_ID.39" "Control_Delays.39" "Control_Normed_Delays.39" "Episodic_ID.39" "Episodic_Delays.39" "Episodic_Normed_Delays.39" "Control_ID.40" "Control_Delays.40" "Control_Normed_Delays.40" "Episodic_ID.40" "Episodic_Delays.40" "Episodic_Normed_Delays.40" "Control_ID.41" "Control_Delays.41" "Control_Normed_Delays.41" "Episodic_ID.41" "Episodic_Delays.41" "Episodic_Normed_Delays.41" "Control_ID.42" "Control_Delays.42" "Control_Normed_Delays.42" "Episodic_ID.42" "Episodic_Delays.42" "Episodic_Normed_Delays.42" "Control_ID.43" "Control_Delays.43" "Control_Normed_Delays.43" "Episodic_ID.43" "Episodic_Delays.43" "Episodic_Normed_Delays.43" "Control_ID.44" "Control_Delays.44" "Control_Normed_Delays.44" "Episodic_ID.44" "Episodic_Delays.44" "Episodic_Normed_Delays.44"
1 0 0 1 0 0 1 0 0 1 0 0 1 0 0 1 0 0 1 0 0 1 0 0 1 0 0 1 0 0 1 0 0 1 0 0 1 0 0 1 0 0 1 0 0 1 0 0 1 0 0 1 0 0 1 0 0 1 0 0 1 0 0 1 0 0 1 0 0 1 0 0 1 0 0 1 0 0 1 0 0 1 0 0 1 0 0 1 0 0 1 0 0 1 0 0 1 0 0 1 0 0 1 0 0 1 0 0 1 0 0 1 0 0 1 0 0 1 0 0 1 0 0 1 0 0 1 0 0 1 0 0 1 0 0 1 0 0 1 0 0 1 0 0 1 0 0 1 0 0 1 0 0 1 0 0 1 0 0 1 0 0 1 0 0 1 0 0 1 0 0 1 0 0 1 0 0 1 0 0 1 0 0 1 0 0 1 0 0 1 0 0 1 0 0 1 0 0 1 0 0 1 0 0 1 0 0 1 0 0 1 0 0 1 0 0 1 0 0 1 0 0 1 0 0 1 0 0 1 0 0 1 0 0 1 0 0 1 0 0 1 0 0 1 0 0 1 0 0 1 0 0 1 0 0 1 0 0 1 0 0 1 0 0
1 4 0.0181 1 2 0.0112 0.6237 19 0.0984 0.8648 3 0.0162 0.8319 11 0.0576 1 2 0.0106 0 27 0.1357 0 18 0.1029 0.9003 6 0.0306 0.9194 2 0.0104 1 8 0.0559 1 5 0.0403 0.899 5 0.0296 1 1 0.0063 1 6 0.0286 0.8944 5 0.0282 1 9 0.0464 1 3 0.0165 0.6778 5 0.0262 0.6675 2 0.0111 0.6991 9 0.04 0.7759 3 0.0161 0.6655 11 0.0502 1 2 0.0114 0.7129 13 0.0647 0.6953 5 0.0287 0.7054 15 0.0926 1 4 0.0227 0.5452 14 0.0848 0.7901 10 0.0552 0.1742 13 0.057 0.718 6 0.0309 0.8586 10 0.0541 0.4961 7 0.0402 0.7105 12 0.0548 1 4 0.0211 0.5308 4 0.0231 0.8002 3 0.0164 1 12 0.0591 1 1 0.0052 0.7319 9 0.039 0.7524 6 0.0319 0.6567 15 0.0754 0.5816 5 0.0281 1 11 0.0608 1 8 0.0468 1 28 0.1172 1 7 0.0409 0.891 8 0.0449 1 5 0.0312 0.4688 22 0.1023 0.8624 3 0.0164 0.8213 12 0.0619 1 3 0.0168 1 28 0.1386 1 22 0.1287 1 13 0.0575 1 5 0.0279 0.8825 24 0.12 0.8791 7 0.0361 1 4 0.022 1 1 0.006 0.7392 12 0.0577 0.7542 6 0.0337 0.6697 9 0.0726 0.8116 4 0.0208 0.4473 25 0.1359 1 10 0.0568 0.581 12 0.0694 0.8587 2 0.0112 0.6782 26 0.1156 1 22 0.1134 0.6256 13 0.0625 0.8054 3 0.0156 0.87 7 0.035 0.9671 3 0.0172 1 13 0.0628 1 2 0.0114 0.4035 17 0.0983 1 8 0.0465 0.7427 5 0.034 1 3 0.0208 0.2044 17 0.1006 0.6576 7 0.0435 0.889 8 0.0352 1 6 0.0323 0.6563 14 0.0686 0.7377 3 0.0169
0.8671 6 0.0271 0.8955 5 0.0279 0.7286 37 0.1917 0.7484 27 0.1459 1 19 0.0995 0.8787 23 0.1223 0.1552 51 0.2563 0.2729 31 0.1771 0.5623 15 0.0765 1 12 0.0625 1 10 0.0699 0.9505 12 0.0968 0.6611 10 0.0592 0.8379 11 0.0692 0.708 15 0.0714 0.6486 10 0.0565 0.9384 19 0.0979 1 15 0.0824 0.6597 21 0.1099 1 8 0.0444 0.6598 32 0.1422 0.695 17 0.0914 0.757 12 0.0548 0.6531 24 0.1371 0.6397 18 0.0896 0.7523 17 0.0977 0.6447 24 0.1481 0.8376 17 0.0966 0.3631 28 0.1697 0.5319 24 0.1326 0 30 0.1316 0.0355 23 0.1186 0.1821 22 0.1189 0.2872 15 0.0862 0.8561 13 0.0594 0.6945 23 0.1211 0.7878 5 0.0289 0.4393 17 0.0929 0.5167 17 0.0837 0.5064 26 0.1361 0.3882 12 0.0519 0.3947 27 0.1436 0.2892 36 0.1809 0.5483 20 0.1124 0.5518 22 0.1215 1 14 0.0819 0.912 51 0.2134 1 83 0.4854 1 10 0.0562 0.8977 19 0.1188 0.4256 38 0.1767 0.6729 59 0.3224 0.4374 13 0.067 0.7614 23 0.1285 0.3802 37 0.1832 1 29 0.1696 1 33 0.146 1 20 0.1117 0.6674 39 0.195 0.8336 28 0.1443 0.8755 17 0.0934 1 11 0.0659 0.4511 33 0.1587 0.6463 19 0.1067 0.7304 11 0.0887 0.696 16 0.0833 0.3804 28 0.1522 0.6664 44 0.25 0.6663 15 0.0867 1 26 0.1453 0.5706 49 0.2178 0.5604 36 0.1856 0.3338 56 0.2692 0.7455 18 0.0938 0.6758 13 0.065 0.4541 10 0.0575 0.8255 31 0.1498 0.7863 19 0.108 0.7222 32 0.185 0.5201 56 0.3256 0.4862 47 0.3197 0.6023 31 0.2153 0.335 32 0.1893 0.3351 37 0.2298 0.7992 24 0.1057 0.8022 14 0.0753 0.255 63 0.3088 0.7034 18 0.1011
0.7024 34 0.1538 0.9049 11 0.0615 0.429 62 0.3212 0.4294 50 0.2703 0.7552 67 0.3508 0.864 47 0.25 0 85 0.4271 0 64 0.3657 0.3602 58 0.2959 0.6439 37 0.1927 1 27 0.1888 0.9162 19 0.1532 0.4224 38 0.2249 0.6793 24 0.1509 0.7857 21 0.1 1 36 0.2034 0.6239 51 0.2629 0.6588 39 0.2143 0.561 54 0.2827 0.6141 51 0.2833 0.7571 75 0.3333 1 80 0.4301 0.3192 77 0.3516 0.5575 26 0.1486 0.6745 38 0.1891 0.4385 27 0.1552 0.4806 34 0.2099 0.7351 37 0.2102 0.4027 33 0.2 0.3147 34 0.1878 0 88 0.386 0 69 0.3557 0 73 0.3946 0.0629 47 0.2701 0.3674 132 0.6027 0.7736 29 0.1526 0.161 48 0.2775 0.3275 45 0.2459 0.3246 57 0.2808 0.3246 43 0.2251 0.4834 39 0.1688 0.3266 54 0.2872 0.251 71 0.3568 0.3302 48 0.2697 1 47 0.2597 0.8952 45 0.2632 0.7459 92 0.3849 0.8131 90 0.5263 0.2872 33 0.1854 0.7928 25 0.1562 0.3284 75 0.3488 0.3183 74 0.4044 0.6663 63 0.3247 1 30 0.1676 0.8826 46 0.2277 0.2562 48 0.2807 1 47 0.208 1 34 0.1899 0.7853 45 0.225 0.664 49 0.2526 0.5039 75 0.4121 0.6799 52 0.3114 0.4122 54 0.2596 0.3351 49 0.2753 0.5219 29 0.2339 0.4188 28 0.1458 0 78 0.4239 0.3112 57 0.3239 0.4509 52 0.3006 0.581 37 0.2067 0.1728 113 0.5022 0.3862 89 0.4588 0.2037 76 0.3654 0.5005 77 0.401 0 78 0.39 0.2815 55 0.3161 0.7751 74 0.3575 0.7862 43 0.2443 0.4136 99 0.5723 0.6099 62 0.3605 0.3352 63 0.4286 0.4898 56 0.3889 0.2872 40 0.2367 0.3348 46 0.2857 0.6872 57 0.2511 0.666 49 0.2634 0.3351 83 0.4069 0.4576 81 0.4551
0.7503 37 0.1674 0.6842 35 0.1955 0.4478 65 0.3368 0.5176 73 0.3946 0.882 89 0.466 0.8248 80 0.4255 0 98 0.4925 0 120 0.6857 0.2546 89 0.4541 0.3619 72 0.375 0.881 43 0.3007 1 31 0.25 0.4597 57 0.3373 0.335 46 0.2893 0.746 64 0.3048 0.5487 43 0.2429 0.5539 97 0.5 0.6962 70 0.3846 0.4166 87 0.4555 0.6179 68 0.3778 1 108 0.48 0.6787 93 0.5 0.307 107 0.4886 0.3752 93 0.5314 0.4232 61 0.3035 0.4718 48 0.2759 0.4307 109 0.6728 0.6195 76 0.4318 0.2915 62 0.3758 0.3402 43 0.2376 0 119 0.5219 0.156 107 0.5515 0 90 0.4865 0 91 0.523 0.3823 143 0.653 0.3537 165 0.8684 0.2142 108 0.6243 0.1099 73 0.3989 0.2546 83 0.4089 0.2785 66 0.3455 0.2509 105 0.4545 0.3751 97 0.516 0.2778 90 0.4523 0.2807 112 0.6292 0.4554 77 0.4254 0.2541 57 0.3333 0.8513 128 0.5356 0.8795 114 0.6667 0.6709 51 0.2865 0.6048 34 0.2125 0.2931 103 0.4791 0.5065 91 0.4973 0.6178 88 0.4536 0.6447 75 0.419 0.2681 140 0.6931 0.2541 94 0.5497 0.8613 82 0.3628 0.8892 84 0.4693 0.4438 130 0.65 0.6645 121 0.6237 0.6992 78 0.4286 0.4841 98 0.5868 0.3353 65 0.3125 0.4563 70 0.3933 0.6158 34 0.2742 0.251 41 0.2135 0.1914 90 0.4891 0.4783 88 0.5 0.3669 67 0.3873 0.5064 59 0.3296 0.2378 122 0.5422 0.2378 129 0.6649 0 93 0.4471 0.3625 94 0.4896 0 110 0.55 0 108 0.6207 0.7201 76 0.3671 0.8434 92 0.5227 0.4332 103 0.5954 0.3906 104 0.6047 0.4339 69 0.4694 0.4262 77 0.5347 0 81 0.4793 0.2872 67 0.4161 0.5933 114 0.5022 0.4589 93 0.5 0.41 85 0.4167 0.4118 111 0.6236
0.5962 161 0.7285 0.5766 147 0.8212 0 146 0.7565 0.3991 104 0.5622 0.6971 98 0.5131 0.783 99 0.5266 0 139 0.6985 0.2357 140 0.8 0.3093 92 0.4694 0.3134 106 0.5521 0.9448 58 0.4056 0.8833 68 0.5484 0.4559 72 0.426 0.4226 84 0.5283 0.599 76 0.3619 0.6308 103 0.5819 0.3063 119 0.6134 0.5258 120 0.6593 0.5427 96 0.5026 0.4062 107 0.5944 1 150 0.6667 0.5104 168 0.9032 0.3453 138 0.6301 1 167 0.9543 0.414 135 0.6716 0.4012 103 0.592 0.479 121 0.7469 0.4346 115 0.6534 0.2232 83 0.503 0.2315 109 0.6022 0 146 0.6404 0 166 0.8557 0 105 0.5676 0 101 0.5805 0.3207 169 0.7717 0.4265 172 0.9053 0 128 0.7399 0 116 0.6339 0.2785 105 0.5172 0.2575 121 0.6335 0 116 0.5022 0.2871 139 0.7394 0 141 0.7085 0.2605 133 0.7472 0.2785 86 0.4751 0.2818 96 0.5614 0.8172 133 0.5565 0.7837 160 0.9357 0.2872 113 0.6348 0.5751 101 0.6312 0.2926 144 0.6698 0.2756 152 0.8306 0.8199 98 0.5052 0.5821 115 0.6425 0.2346 151 0.7475 0.2682 160 0.9357 0.7881 146 0.646 1 118 0.6592 0.6241 167 0.835 0.7162 137 0.7062 0.5083 112 0.6154 0.441 113 0.6766 0.251 87 0.4183 0.287 89 0.5 0.38 45 0.3629 0.4569 68 0.3542 0.1729 95 0.5163 0 98 0.5568 0.2553 76 0.4393 0.2556 74 0.4134 0.2328 145 0.6444 0.2523 158 0.8144 0.2718 140 0.6731 1 134 0.6979 0 129 0.645 0.2871 148 0.8506 0.8203 145 0.7005 0.698 162 0.9205 0.5315 112 0.6474 0.4408 113 0.657 0 100 0.6803 0.287 99 0.6875 0 126 0.7456 0.2871 108 0.6708 0.6374 115 0.5066 0.7229 118 0.6344 0 142 0.6961 0.4083 137 0.7697
0.4892 221 1 0.593 179 1 0.251 157 0.8135 0.0811 180 0.973 0.4922 143 0.7487 0.7222 176 0.9362 0 163 0.8191 0 148 0.8457 0.2681 148 0.7551 0.2907 166 0.8646 0.8414 95 0.6643 0.9042 97 0.7823 0.526 121 0.716 0.4507 105 0.6604 0.4256 152 0.7238 0.596 124 0.7006 0.3361 137 0.7062 0.2797 135 0.7418 0.5198 143 0.7487 0.0764 171 0.95 0.3357 177 0.7867 0.2762 176 0.9462 0.2441 171 0.7808 0.2779 169 0.9657 0.3352 143 0.7114 0.2512 167 0.9598 0.2872 125 0.7716 0.452 153 0.8693 0.2199 111 0.6727 0 174 0.9613 0 180 0.7895 0 173 0.8918 0.0974 137 0.7405 0 167 0.9598 0.2894 219 1 0.9245 190 1 0 142 0.8208 0 176 0.9617 0.2156 155 0.7635 0 156 0.8168 0 184 0.7965 0.2498 186 0.9894 0 163 0.8191 0.2756 155 0.8708 0.2221 133 0.7348 0.2609 164 0.9591 0.7368 169 0.7071 0.7355 168 0.9825 0.3352 120 0.6742 0.4503 153 0.9562 0.1919 178 0.8279 0.283 162 0.8852 1 146 0.7526 0.5594 144 0.8045 0 161 0.797 0.2595 167 0.9766 0.9225 177 0.7832 0.8058 147 0.8212 0.4795 200 1 0.6634 194 1 0.4746 143 0.7857 0.4387 162 0.9701 0 177 0.851 0.3351 117 0.6573 0.287 70 0.5645 0.251 137 0.7135 0.0974 136 0.7391 0 125 0.7102 0 125 0.7225 0.2233 150 0.838 0 170 0.7556 0 162 0.8351 0 172 0.8269 0.439 162 0.8438 0 154 0.77 0 153 0.8793 0.6251 171 0.8261 0.7548 169 0.9602 0.4211 141 0.815 0.4569 119 0.6919 0.287 137 0.932 0 140 0.9722 0 134 0.7929 0.2795 139 0.8634 0.434 185 0.815 0.504 146 0.7849 0.3352 144 0.7059 0.335 155 0.8708
NA NA NA NA NA NA 0 193 1 0 185 1 0.4566 191 1 0.685 188 1 0 199 1 0.2207 175 1 0.2378 196 1 0.2378 192 1 1 143 1 0.9025 124 1 0.4004 169 1 0.3351 159 1 0.5215 210 1 0.6938 177 1 0.2758 194 1 0.2242 182 1 0.4924 191 1 0.5474 180 1 0.2911 225 1 0.2562 186 1 0.2595 219 1 0.5064 175 1 0.3353 201 1 0.5439 174 1 0.287 162 1 0.4438 176 1 0.183 165 1 0.2136 181 1 0 228 1 0 194 1 0.1506 185 1 0 174 1 NA NA NA NA NA NA 0 173 1 0 183 1 0 203 1 0 191 1 0 231 1 0.2509 188 1 0.1695 199 1 0 178 1 0.1722 181 1 0.2595 171 1 0.8171 239 1 0.6979 171 1 0.251 178 1 0.3352 160 1 0 215 1 0 183 1 0.596 194 1 0.8891 179 1 0 202 1 0.283 171 1 0.7496 226 1 0.6567 179 1 NA NA NA NA NA NA 0.4321 182 1 0.4434 167 1 0 208 1 0.287 178 1 0.251 124 1 0 192 1 0 184 1 0 176 1 0 173 1 0.2207 179 1 0 225 1 0 194 1 0.2441 208 1 0.3726 192 1 0 200 1 0 174 1 0.4554 207 1 0.8302 176 1 0.426 173 1 0.3684 172 1 0.287 147 1 0 144 1 0 169 1 0.2485 161 1 0.457 227 1 0.5716 186 1 0 204 1 0.1992 178 1
